# Supplementary material for: Surfactant Protein A and Microbiome Composition in Patients With Atraumatic Intraoral Lesions
Source: Front Oral Health. 2021 Apr 22;2:663483. doi: 10.3389/froh.2021.663483 (PMC8757703; doi:10.3389/froh.2021.663483)
Supplement: Supplemental Table 1 — Raw read data from OTUs identified and used in this study. [file Table_1.XLSX]

## Sheet: Bacteria_species_level_raw
Name	Taxonomy	Combined Abundance	A42 Lesion	A51 Control	A52 Lesion	A54 Lesion	A56 Control	A63 Control	A64 Lesion	A69 Lesion	A70 Lesion	A72 Control	A75 Lesion	A77 Control	A78 Control	A79 Control	B43 Lesion	B44 Lesion	B47 Control	B58 Control
Actinobaculum massiliense	k__Bacteria, p__Actinobacteria, c__Actinobacteria, o__Actinomycetales, f__Actinomycetaceae, g__Actinobaculum, s__massiliense	2	2	0	0	0	0	0	0	0	0	0	0	0	0	0	0	0	0	0
Actinobaculum sp._oral_taxon_183	k__Bacteria, p__Actinobacteria, c__Actinobacteria, o__Actinomycetales, f__Actinomycetaceae, g__Actinobaculum, s__sp._oral_taxon_183	5	0	0	0	5	0	0	0	0	0	0	0	0	0	0	0	0	0	0
Actinobaculum sp._oral_taxon_848	k__Bacteria, p__Actinobacteria, c__Actinobacteria, o__Actinomycetales, f__Actinomycetaceae, g__Actinobaculum, s__sp._oral_taxon_848	325	0	264	0	10	0	0	0	0	10	0	0	0	41	0	0	0	0	0
Actinomyces dentalis	k__Bacteria, p__Actinobacteria, c__Actinobacteria, o__Actinomycetales, f__Actinomycetaceae, g__Actinomyces, s__dentalis	141	56	56	1	0	5	0	0	0	0	21	0	0	0	0	2	0	0	0
Actinomyces gerencseriae	k__Bacteria, p__Actinobacteria, c__Actinobacteria, o__Actinomycetales, f__Actinomycetaceae, g__Actinomyces, s__gerencseriae	121	0	0	73	0	0	14	0	0	0	34	0	0	0	0	0	0	0	0
Actinomyces graevenitzii	k__Bacteria, p__Actinobacteria, c__Actinobacteria, o__Actinomycetales, f__Actinomycetaceae, g__Actinomyces, s__graevenitzii	151	0	7	0	29	0	0	0	0	17	0	66	0	30	0	0	0	0	2
Actinomyces israelii	k__Bacteria, p__Actinobacteria, c__Actinobacteria, o__Actinomycetales, f__Actinomycetaceae, g__Actinomyces, s__israelii	58	0	44	0	0	14	0	0	0	0	0	0	0	0	0	0	0	0	0
Actinomyces johnsonii	k__Bacteria, p__Actinobacteria, c__Actinobacteria, o__Actinomycetales, f__Actinomycetaceae, g__Actinomyces, s__johnsonii	103	0	63	13	24	0	0	0	0	0	0	0	0	0	0	0	0	1	2
Actinomyces lingnae_[NVP]	k__Bacteria, p__Actinobacteria, c__Actinobacteria, o__Actinomycetales, f__Actinomycetaceae, g__Actinomyces, s__lingnae_[NVP]	261	0	6	0	204	1	0	0	0	4	0	18	0	9	0	0	0	0	19
Actinomyces massiliensis	k__Bacteria, p__Actinobacteria, c__Actinobacteria, o__Actinomycetales, f__Actinomycetaceae, g__Actinomyces, s__massiliensis	329	0	171	54	33	0	0	0	0	0	43	0	0	22	0	0	0	0	6
Actinomyces naeslundii	k__Bacteria, p__Actinobacteria, c__Actinobacteria, o__Actinomycetales, f__Actinomycetaceae, g__Actinomyces, s__naeslundii	47	0	9	4	17	0	3	0	0	0	4	0	0	0	0	0	10	0	0
Actinomyces odontolyticus	k__Bacteria, p__Actinobacteria, c__Actinobacteria, o__Actinomycetales, f__Actinomycetaceae, g__Actinomyces, s__odontolyticus	8910	1	409	8	52	2682	1	145	71	0	0	0	0	2	0	0	4641	896	2
Actinomyces oricola	k__Bacteria, p__Actinobacteria, c__Actinobacteria, o__Actinomycetales, f__Actinomycetaceae, g__Actinomyces, s__oricola	29	0	29	0	0	0	0	0	0	0	0	0	0	0	0	0	0	0	0
Actinomyces oris	k__Bacteria, p__Actinobacteria, c__Actinobacteria, o__Actinomycetales, f__Actinomycetaceae, g__Actinomyces, s__oris	331	0	128	15	53	116	0	0	0	0	0	0	0	0	0	0	0	19	0
Actinomyces sp._oral_taxon_169	k__Bacteria, p__Actinobacteria, c__Actinobacteria, o__Actinomycetales, f__Actinomycetaceae, g__Actinomyces, s__sp._oral_taxon_169	707	0	229	153	111	19	136	0	0	0	0	0	0	0	0	0	14	45	0
Actinomyces sp._oral_taxon_170	k__Bacteria, p__Actinobacteria, c__Actinobacteria, o__Actinomycetales, f__Actinomycetaceae, g__Actinomyces, s__sp._oral_taxon_170	54	0	37	6	7	0	2	0	0	0	2	0	0	0	0	0	0	0	0
Actinomyces sp._oral_taxon_171	k__Bacteria, p__Actinobacteria, c__Actinobacteria, o__Actinomycetales, f__Actinomycetaceae, g__Actinomyces, s__sp._oral_taxon_171	144	0	3	0	130	2	0	0	0	0	0	0	0	0	0	0	0	0	9
Actinomyces sp._oral_taxon_172	k__Bacteria, p__Actinobacteria, c__Actinobacteria, o__Actinomycetales, f__Actinomycetaceae, g__Actinomyces, s__sp._oral_taxon_172	642	0	204	1	151	0	0	1	0	178	0	23	0	84	0	0	0	0	0
Actinomyces sp._oral_taxon_175	k__Bacteria, p__Actinobacteria, c__Actinobacteria, o__Actinomycetales, f__Actinomycetaceae, g__Actinomyces, s__sp._oral_taxon_175	26	0	19	5	2	0	0	0	0	0	0	0	0	0	0	0	0	0	0
Actinomyces sp._oral_taxon_178	k__Bacteria, p__Actinobacteria, c__Actinobacteria, o__Actinomycetales, f__Actinomycetaceae, g__Actinomyces, s__sp._oral_taxon_178	76	0	70	0	0	0	0	0	0	0	0	0	0	0	0	0	0	0	6
Actinomyces sp._oral_taxon_180	k__Bacteria, p__Actinobacteria, c__Actinobacteria, o__Actinomycetales, f__Actinomycetaceae, g__Actinomyces, s__sp._oral_taxon_180	946	0	575	1	71	1	0	0	0	28	0	218	0	43	0	0	1	0	8
Actinomyces sp._oral_taxon_448	k__Bacteria, p__Actinobacteria, c__Actinobacteria, o__Actinomycetales, f__Actinomycetaceae, g__Actinomyces, s__sp._oral_taxon_448	577	0	490	85	0	0	0	0	0	0	2	0	0	0	0	0	0	0	0
Actinomyces sp._oral_taxon_877	k__Bacteria, p__Actinobacteria, c__Actinobacteria, o__Actinomycetales, f__Actinomycetaceae, g__Actinomyces, s__sp._oral_taxon_877	9	0	0	0	0	0	0	0	0	0	0	0	0	9	0	0	0	0	0
Actinomyces sp._oral_taxon_897	k__Bacteria, p__Actinobacteria, c__Actinobacteria, o__Actinomycetales, f__Actinomycetaceae, g__Actinomyces, s__sp._oral_taxon_897	46	0	46	0	0	0	0	0	0	0	0	0	0	0	0	0	0	0	0
Actinomyces timonensis	k__Bacteria, p__Actinobacteria, c__Actinobacteria, o__Actinomycetales, f__Actinomycetaceae, g__Actinomyces, s__timonensis	6	0	0	0	0	0	0	0	0	0	0	0	0	6	0	0	0	0	0
Actinomyces urogenitalis	k__Bacteria, p__Actinobacteria, c__Actinobacteria, o__Actinomycetales, f__Actinomycetaceae, g__Actinomyces, s__urogenitalis	4	0	0	0	0	0	0	0	0	0	0	0	0	0	4	0	0	0	0
Rothia aeria	k__Bacteria, p__Actinobacteria, c__Actinobacteria, o__Actinomycetales, f__Micrococcaceae, g__Rothia, s__aeria	626	0	0	112	374	0	65	0	0	3	0	0	0	0	0	0	0	0	72
Rothia dentocariosa	k__Bacteria, p__Actinobacteria, c__Actinobacteria, o__Actinomycetales, f__Micrococcaceae, g__Rothia, s__dentocariosa	2118	0	193	669	1006	3	41	0	0	8	0	0	0	0	0	0	0	0	198
Rothia mucilaginosa	k__Bacteria, p__Actinobacteria, c__Actinobacteria, o__Actinomycetales, f__Micrococcaceae, g__Rothia, s__mucilaginosa	11416	430	708	1007	850	1004	2	278	1568	684	19	154	2849	843	316	93	0	178	433
Alloscardovia omnicolens	k__Bacteria, p__Actinobacteria, c__Actinobacteria, o__Bifidobacteriales, f__Bifidobacteriaceae, g__Alloscardovia , s__omnicolens	62	0	0	0	0	0	0	0	0	62	0	0	0	0	0	0	0	0	0
Bifidobacterium dentium	k__Bacteria, p__Actinobacteria, c__Actinobacteria, o__Bifidobacteriales, f__Bifidobacteriaceae, g__Bifidobacterium, s__dentium	344	0	14	0	0	328	2	0	0	0	0	0	0	0	0	0	0	0	0
Bifidobacterium longum	k__Bacteria, p__Actinobacteria, c__Actinobacteria, o__Bifidobacteriales, f__Bifidobacteriaceae, g__Bifidobacterium, s__longum	1852	0	1852	0	0	0	0	0	0	0	0	0	0	0	0	0	0	0	0
Parascardovia denticolens	k__Bacteria, p__Actinobacteria, c__Actinobacteria, o__Bifidobacteriales, f__Bifidobacteriaceae, g__Parascardovia, s__denticolens	7	0	7	0	0	0	0	0	0	0	0	0	0	0	0	0	0	0	0
Scardovia wiggsiae	k__Bacteria, p__Actinobacteria, c__Actinobacteria, o__Bifidobacteriales, f__Bifidobacteriaceae, g__Scardovia, s__wiggsiae	10	0	4	0	0	0	0	0	0	0	0	6	0	0	0	0	0	0	0
Corynebacterium argentoratense	k__Bacteria, p__Actinobacteria, c__Actinobacteria, o__Corynebacteriales, f__Corynebacteriaceae, g__Corynebacterium, s__argentoratense	453	0	0	0	0	0	0	0	0	0	0	0	0	0	0	0	453	0	0
Corynebacterium durum	k__Bacteria, p__Actinobacteria, c__Actinobacteria, o__Corynebacteriales, f__Corynebacteriaceae, g__Corynebacterium, s__durum	397	0	7	19	221	0	0	0	0	18	48	0	0	20	0	0	0	0	64
Corynebacterium matruchotii	k__Bacteria, p__Actinobacteria, c__Actinobacteria, o__Corynebacteriales, f__Corynebacteriaceae, g__Corynebacterium, s__matruchotii	4	0	0	0	0	0	0	0	4	0	0	0	0	0	0	0	0	0	0
Propionibacterium acidifaciens	k__Bacteria, p__Actinobacteria, c__Actinobacteria, o__Propionibacteriales, f__Propionibacteriaceae, g__Propionibacterium, s__acidifaciens	12	2	10	0	0	0	0	0	0	0	0	0	0	0	0	0	0	0	0
Propionibacterium acnes	k__Bacteria, p__Actinobacteria, c__Actinobacteria, o__Propionibacteriales, f__Propionibacteriaceae, g__Propionibacterium, s__acnes	2	0	0	0	2	0	0	0	0	0	0	0	0	0	0	0	0	0	0
Propionibacterium propionicum	k__Bacteria, p__Actinobacteria, c__Actinobacteria, o__Propionibacteriales, f__Propionibacteriaceae, g__Propionibacterium, s__propionicum	137	123	2	5	7	0	0	0	0	0	0	0	0	0	0	0	0	0	0
Propionibacterium sp._oral_taxon_194	k__Bacteria, p__Actinobacteria, c__Actinobacteria, o__Propionibacteriales, f__Propionibacteriaceae, g__Propionibacterium, s__sp._oral_taxon_194	23	2	0	0	13	0	0	0	0	0	0	0	0	8	0	0	0	0	0
Olsenella profusa	k__Bacteria, p__Actinobacteria, c__Coriobacteriia, o__Coriobacteriales, f__Atopobiaceae, g__Olsenella, s__profusa	611	0	0	0	0	605	6	0	0	0	0	0	0	0	0	0	0	0	0
Olsenella scatoligenes	k__Bacteria, p__Actinobacteria, c__Coriobacteriia, o__Coriobacteriales, f__Atopobiaceae, g__Olsenella, s__scatoligenes	20	0	0	0	0	20	0	0	0	0	0	0	0	0	0	0	0	0	0
Olsenella sp._oral_taxon_807	k__Bacteria, p__Actinobacteria, c__Coriobacteriia, o__Coriobacteriales, f__Atopobiaceae, g__Olsenella, s__sp._oral_taxon_807	625	0	624	0	0	1	0	0	0	0	0	0	0	0	0	0	0	0	0
Olsenella uli	k__Bacteria, p__Actinobacteria, c__Coriobacteriia, o__Coriobacteriales, f__Atopobiaceae, g__Olsenella, s__uli	29	0	29	0	0	0	0	0	0	0	0	0	0	0	0	0	0	0	0
Atopobium parvulum	k__Bacteria, p__Actinobacteria, c__Coriobacteriia, o__Coriobacteriales, f__Coriobacteriaceae, g__Atopobium, s__parvulum	431	16	225	141	20	22	2	0	0	0	0	0	0	0	0	0	0	0	5
Atopobium rimae	k__Bacteria, p__Actinobacteria, c__Coriobacteriia, o__Coriobacteriales, f__Coriobacteriaceae, g__Atopobium, s__rimae	75	0	75	0	0	0	0	0	0	0	0	0	0	0	0	0	0	0	0
Collinsella aerofaciens	k__Bacteria, p__Actinobacteria, c__Coriobacteriia, o__Coriobacteriales, f__Coriobacteriaceae, g__Collinsella, s__aerofaciens	2	0	0	0	0	0	0	0	0	0	0	0	0	0	0	2	0	0	0
Slackia exigua	k__Bacteria, p__Actinobacteria, c__Coriobacteriia, o__Coriobacteriales, f__Coriobacteriaceae, g__Slackia, s__exigua	13	0	12	0	0	1	0	0	0	0	0	0	0	0	0	0	0	0	0
Cryptobacterium curtum	k__Bacteria, p__Actinobacteria, c__Coriobacteriia, o__Eggerthellales, f__Eggerthellaceae, g__Cryptobacterium, s__curtum	4	0	2	2	0	0	0	0	0	0	0	0	0	0	0	0	0	0	0
Slackia exigua	k__Bacteria, p__Actinobacteria, c__Coriobacteriia, o__Eggerthellales, f__Eggerthellaceae, g__Slackia, s__exigua	4	0	0	0	0	0	0	0	0	2	0	0	0	0	2	0	0	0	0
Bacteroidales_[G-2] sp._oral_taxon_274	k__Bacteria, p__Bacteroidetes, c__Bacteroidia, o__Bacteroidales, f__Bacteroidales_[F-2], g__Bacteroidales_[G-2], s__sp._oral_taxon_274	2	0	0	2	0	0	0	0	0	0	0	0	0	0	0	0	0	0	0
Porphyromonas catoniae	k__Bacteria, p__Bacteroidetes, c__Bacteroidia, o__Bacteroidales, f__Porphyromonadaceae, g__Porphyromonas, s__catoniae	91	0	0	0	0	0	0	0	0	0	0	0	0	0	13	78	0	0	0
Porphyromonas endodontalis	k__Bacteria, p__Bacteroidetes, c__Bacteroidia, o__Bacteroidales, f__Porphyromonadaceae, g__Porphyromonas, s__endodontalis	62	0	34	4	0	24	0	0	0	0	0	0	0	0	0	0	0	0	0
Porphyromonas gingivalis	k__Bacteria, p__Bacteroidetes, c__Bacteroidia, o__Bacteroidales, f__Porphyromonadaceae, g__Porphyromonas, s__gingivalis	6	0	0	6	0	0	0	0	0	0	0	0	0	0	0	0	0	0	0
Porphyromonas pogonae	k__Bacteria, p__Bacteroidetes, c__Bacteroidia, o__Bacteroidales, f__Porphyromonadaceae, g__Porphyromonas, s__pogonae	10	0	0	0	0	0	0	0	0	0	0	0	0	10	0	0	0	0	0
Porphyromonas sp._oral_taxon_275	k__Bacteria, p__Bacteroidetes, c__Bacteroidia, o__Bacteroidales, f__Porphyromonadaceae, g__Porphyromonas, s__sp._oral_taxon_275	4	0	0	0	4	0	0	0	0	0	0	0	0	0	0	0	0	0	0
Porphyromonas sp._oral_taxon_278	k__Bacteria, p__Bacteroidetes, c__Bacteroidia, o__Bacteroidales, f__Porphyromonadaceae, g__Porphyromonas, s__sp._oral_taxon_278	64	9	0	0	0	0	0	0	0	0	0	0	0	0	0	0	0	0	55
Porphyromonas sp._oral_taxon_279	k__Bacteria, p__Bacteroidetes, c__Bacteroidia, o__Bacteroidales, f__Porphyromonadaceae, g__Porphyromonas, s__sp._oral_taxon_279	1501	281	2	33	119	0	0	0	0	0	28	17	0	0	0	216	141	0	664
Porphyromonas sp._oral_taxon_284	k__Bacteria, p__Bacteroidetes, c__Bacteroidia, o__Bacteroidales, f__Porphyromonadaceae, g__Porphyromonas, s__sp._oral_taxon_284	6	0	0	0	0	0	6	0	0	0	0	0	0	0	0	0	0	0	0
Tannerella forsythia	k__Bacteria, p__Bacteroidetes, c__Bacteroidia, o__Bacteroidales, f__Porphyromonadaceae, g__Tannerella, s__forsythia	2	0	0	2	0	0	0	0	0	0	0	0	0	0	0	0	0	0	0
Tannerella sp._oral_taxon_286	k__Bacteria, p__Bacteroidetes, c__Bacteroidia, o__Bacteroidales, f__Porphyromonadaceae, g__Tannerella, s__sp._oral_taxon_286	24	0	0	3	3	0	0	0	0	0	7	0	0	0	0	5	6	0	0
Alloprevotella rava	k__Bacteria, p__Bacteroidetes, c__Bacteroidia, o__Bacteroidales, f__Prevotellaceae, g__Alloprevotella, s__rava	4	0	0	0	0	0	0	0	0	0	0	0	0	4	0	0	0	0	0
Alloprevotella sp._oral_taxon_308	k__Bacteria, p__Bacteroidetes, c__Bacteroidia, o__Bacteroidales, f__Prevotellaceae, g__Alloprevotella, s__sp._oral_taxon_308	3	0	0	3	0	0	0	0	0	0	0	0	0	0	0	0	0	0	0
Prevotella albensis	k__Bacteria, p__Bacteroidetes, c__Bacteroidia, o__Bacteroidales, f__Prevotellaceae, g__Prevotella, s__albensis	23	0	0	0	0	0	0	0	0	0	0	0	0	0	0	23	0	0	0
Prevotella maculosa	k__Bacteria, p__Bacteroidetes, c__Bacteroidia, o__Bacteroidales, f__Prevotellaceae, g__Prevotella, s__maculosa	2	0	0	0	0	0	0	0	0	0	2	0	0	0	0	0	0	0	0
Prevotella melaninogenica	k__Bacteria, p__Bacteroidetes, c__Bacteroidia, o__Bacteroidales, f__Prevotellaceae, g__Prevotella, s__melaninogenica	300	1	13	144	18	0	0	0	0	0	14	4	0	81	0	1	24	0	0
Prevotella nanceiensis	k__Bacteria, p__Bacteroidetes, c__Bacteroidia, o__Bacteroidales, f__Prevotellaceae, g__Prevotella, s__nanceiensis	14	0	0	0	4	0	0	0	0	0	0	4	0	0	0	0	0	0	6
Prevotella nigrescens	k__Bacteria, p__Bacteroidetes, c__Bacteroidia, o__Bacteroidales, f__Prevotellaceae, g__Prevotella, s__nigrescens	2	0	0	0	0	0	0	0	0	0	0	0	0	2	0	0	0	0	0
Prevotella oralis	k__Bacteria, p__Bacteroidetes, c__Bacteroidia, o__Bacteroidales, f__Prevotellaceae, g__Prevotella, s__oralis	2	0	2	0	0	0	0	0	0	0	0	0	0	0	0	0	0	0	0
Prevotella oulorum	k__Bacteria, p__Bacteroidetes, c__Bacteroidia, o__Bacteroidales, f__Prevotellaceae, g__Prevotella, s__oulorum	8	0	0	0	0	8	0	0	0	0	0	0	0	0	0	0	0	0	0
Prevotella pallens	k__Bacteria, p__Bacteroidetes, c__Bacteroidia, o__Bacteroidales, f__Prevotellaceae, g__Prevotella, s__pallens	18	0	0	7	5	0	0	0	0	0	0	4	0	2	0	0	0	0	0
Prevotella saccharolytica	k__Bacteria, p__Bacteroidetes, c__Bacteroidia, o__Bacteroidales, f__Prevotellaceae, g__Prevotella, s__saccharolytica	4	0	0	0	0	0	0	0	0	0	0	0	0	0	0	4	0	0	0
Prevotella salivae	k__Bacteria, p__Bacteroidetes, c__Bacteroidia, o__Bacteroidales, f__Prevotellaceae, g__Prevotella, s__salivae	76	0	8	42	0	4	0	0	0	0	5	3	0	7	0	0	7	0	0
Prevotella shahii	k__Bacteria, p__Bacteroidetes, c__Bacteroidia, o__Bacteroidales, f__Prevotellaceae, g__Prevotella, s__shahii	10	0	0	0	0	0	0	0	0	0	0	0	0	0	0	10	0	0	0
Prevotella sp._oral_taxon_292	k__Bacteria, p__Bacteroidetes, c__Bacteroidia, o__Bacteroidales, f__Prevotellaceae, g__Prevotella, s__sp._oral_taxon_292	2	0	2	0	0	0	0	0	0	0	0	0	0	0	0	0	0	0	0
Prevotella sp._oral_taxon_306	k__Bacteria, p__Bacteroidetes, c__Bacteroidia, o__Bacteroidales, f__Prevotellaceae, g__Prevotella, s__sp._oral_taxon_306	9	0	0	0	0	0	0	0	0	0	9	0	0	0	0	0	0	0	0
Prevotella sp._oral_taxon_309	k__Bacteria, p__Bacteroidetes, c__Bacteroidia, o__Bacteroidales, f__Prevotellaceae, g__Prevotella, s__sp._oral_taxon_309	2	0	0	2	0	0	0	0	0	0	0	0	0	0	0	0	0	0	0
Prevotella sp._oral_taxon_313	k__Bacteria, p__Bacteroidetes, c__Bacteroidia, o__Bacteroidales, f__Prevotellaceae, g__Prevotella, s__sp._oral_taxon_313	2	0	2	0	0	0	0	0	0	0	0	0	0	0	0	0	0	0	0
Prevotella veroralis	k__Bacteria, p__Bacteroidetes, c__Bacteroidia, o__Bacteroidales, f__Prevotellaceae, g__Prevotella, s__veroralis	6	0	0	4	0	0	0	0	0	0	0	0	0	2	0	0	0	0	0
Alistipes obesi	k__Bacteria, p__Bacteroidetes, c__Bacteroidia, o__Bacteroidales, f__Rikenellaceae, g__Alistipes,s__ obesi	17	0	0	0	0	0	0	0	0	0	0	0	0	17	0	0	0	0	0
Bergeyella porcorum	k__Bacteria, p__Bacteroidetes, c__Flavobacteriia, o__Flavobacteriales, f__Flavobacteriaceae, g__Bergeyella, s__porcorum	3	0	0	0	0	0	0	0	0	0	0	0	0	0	0	3	0	0	0
Capnocytophaga gingivalis	k__Bacteria, p__Bacteroidetes, c__Flavobacteriia, o__Flavobacteriales, f__Flavobacteriaceae, g__Capnocytophaga, s__gingivalis	131	129	0	0	0	0	0	0	0	0	0	0	0	0	0	2	0	0	0
Capnocytophaga granulosa	k__Bacteria, p__Bacteroidetes, c__Flavobacteriia, o__Flavobacteriales, f__Flavobacteriaceae, g__Capnocytophaga, s__granulosa	110	100	0	0	5	0	0	0	0	0	0	0	0	0	0	3	2	0	0
Capnocytophaga haemolytica	k__Bacteria, p__Bacteroidetes, c__Flavobacteriia, o__Flavobacteriales, f__Flavobacteriaceae, g__Capnocytophaga, s__haemolytica	3	0	0	0	0	0	3	0	0	0	0	0	0	0	0	0	0	0	0
Capnocytophaga leadbetteri	k__Bacteria, p__Bacteroidetes, c__Flavobacteriia, o__Flavobacteriales, f__Flavobacteriaceae, g__Capnocytophaga, s__leadbetteri	38	38	0	0	0	0	0	0	0	0	0	0	0	0	0	0	0	0	0
Capnocytophaga ochracea	k__Bacteria, p__Bacteroidetes, c__Flavobacteriia, o__Flavobacteriales, f__Flavobacteriaceae, g__Capnocytophaga, s__ochracea	5	5	0	0	0	0	0	0	0	0	0	0	0	0	0	0	0	0	0
Capnocytophaga sp._oral_taxon_324	k__Bacteria, p__Bacteroidetes, c__Flavobacteriia, o__Flavobacteriales, f__Flavobacteriaceae, g__Capnocytophaga, s__sp._oral_taxon_324	13	13	0	0	0	0	0	0	0	0	0	0	0	0	0	0	0	0	0
Capnocytophaga sputigena	k__Bacteria, p__Bacteroidetes, c__Flavobacteriia, o__Flavobacteriales, f__Flavobacteriaceae, g__Capnocytophaga, s__sputigena	5	0	0	0	3	0	0	0	0	0	0	2	0	0	0	0	0	0	0
Environmental bacteria	K__Bacteria, p__Environmental	961	0	11	193	3	281	0	2	6	13	88	18	2	29	14	301	0	0	0
Gemella haemolysans	k__Bacteria, p__Firmicutes, c__Bacilli, o__Bacillales, f__Gemellaceae, g__Gemella, s__haemolysans	748	160	42	11	106	2	4	0	0	0	0	0	0	0	0	2	2	0	419
Gemella morbillorum	k__Bacteria, p__Firmicutes, c__Bacilli, o__Bacillales, f__Gemellaceae, g__Gemella, s__morbillorum	567	310	19	4	129	0	13	0	0	0	0	0	0	0	0	0	10	23	59
Gemella sanguinis	k__Bacteria, p__Firmicutes, c__Bacilli, o__Bacillales, f__Gemellaceae, g__Gemella, s__sanguinis	972	0	42	245	258	0	92	0	0	0	0	0	0	0	0	26	155	3	151
Gemella taiwanensis	k__Bacteria, p__Firmicutes, c__Bacilli, o__Bacillales, f__Gemellaceae, g__Gemella, s__taiwanensis	2	0	2	0	0	0	0	0	0	0	0	0	0	0	0	0	0	0	0
Abiotrophia defectiva	k__Bacteria, p__Firmicutes, c__Bacilli, o__Lactobacillales, f__Aerococcaceae, g__Abiotrophia, s__defectiva	141	0	0	0	2	0	65	0	0	0	0	0	0	0	0	0	0	0	74
Granulicatella adiacens	k__Bacteria, p__Firmicutes, c__Bacilli, o__Lactobacillales, f__Carnobacteriaceae, g__Granulicatella, s__adiacens	3221	707	237	377	374	484	325	0	0	0	13	24	0	20	0	0	230	98	332
Granulicatella elegans	k__Bacteria, p__Firmicutes, c__Bacilli, o__Lactobacillales, f__Carnobacteriaceae, g__Granulicatella, s__elegans	106	0	0	0	0	0	33	0	0	0	0	0	0	2	0	0	0	0	71
Lactobacillus fermentum	k__Bacteria, p__Firmicutes, c__Bacilli, o__Lactobacillales, f__Lactobacillaceae, g__Lactobacillus, s__fermentum	8	0	8	0	0	0	0	0	0	0	0	0	0	0	0	0	0	0	0
Lactobacillus gasseri	k__Bacteria, p__Firmicutes, c__Bacilli, o__Lactobacillales, f__Lactobacillaceae, g__Lactobacillus, s__gasseri	6	0	4	0	0	0	0	0	0	0	0	0	0	0	0	0	0	2	0
Lactobacillus kitasatonis	k__Bacteria, p__Firmicutes, c__Bacilli, o__Lactobacillales, f__Lactobacillaceae, g__Lactobacillus, s__kitasatonis	64	0	0	0	0	64	0	0	0	0	0	0	0	0	0	0	0	0	0
Lactobacillus salivarius	k__Bacteria, p__Firmicutes, c__Bacilli, o__Lactobacillales, f__Lactobacillaceae, g__Lactobacillus, s__salivarius	8	0	0	0	0	8	0	0	0	0	0	0	0	0	0	0	0	0	0
Lactobacillus ultunensis	k__Bacteria, p__Firmicutes, c__Bacilli, o__Lactobacillales, f__Lactobacillaceae, g__Lactobacillus, s__ultunensis	5	0	0	0	0	5	0	0	0	0	0	0	0	0	0	0	0	0	0
Lactococcus lactis	k__Bacteria, p__Firmicutes, c__Bacilli, o__Lactobacillales, f__Streptococcaceae, g__Lactococcus, s__lactis	26	0	0	0	0	26	0	0	0	0	0	0	0	0	0	0	0	0	0
Streptococcus anginosus	k__Bacteria, p__Firmicutes, c__Bacilli, o__Lactobacillales, f__Streptococcaceae, g__Streptococcus, s__anginosus	235	0	193	9	12	6	0	0	0	0	0	0	0	0	0	0	15	0	0
Streptococcus constellatus	k__Bacteria, p__Firmicutes, c__Bacilli, o__Lactobacillales, f__Streptococcaceae, g__Streptococcus, s__constellatus	28	0	0	0	0	26	0	0	0	0	0	0	0	0	0	0	0	2	0
Streptococcus cristatus	k__Bacteria, p__Firmicutes, c__Bacilli, o__Lactobacillales, f__Streptococcaceae, g__Streptococcus, s__cristatus	1292	310	380	44	10	0	340	0	0	0	0	0	0	0	0	5	29	0	174
Streptococcus dentisani	k__Bacteria, p__Firmicutes, c__Bacilli, o__Lactobacillales, f__Streptococcaceae, g__Streptococcus, s__dentisani	3072	0	1	0	1	94	0	907	2	1	0	2	0	0	0	0	2061	3	0
Streptococcus equinus	k__Bacteria, p__Firmicutes, c__Bacilli, o__Lactobacillales, f__Streptococcaceae, g__Streptococcus, s__equinus	2	0	2	0	0	0	0	0	0	0	0	0	0	0	0	0	0	0	0
Streptococcus gordonii	k__Bacteria, p__Firmicutes, c__Bacilli, o__Lactobacillales, f__Streptococcaceae, g__Streptococcus, s__gordonii	3746	304	491	134	2283	115	0	0	0	0	0	0	0	0	0	0	65	55	299
Streptococcus intermedius	k__Bacteria, p__Firmicutes, c__Bacilli, o__Lactobacillales, f__Streptococcaceae, g__Streptococcus, s__intermedius	11	0	0	2	9	0	0	0	0	0	0	0	0	0	0	0	0	0	0
Streptococcus lactarius	k__Bacteria, p__Firmicutes, c__Bacilli, o__Lactobacillales, f__Streptococcaceae, g__Streptococcus, s__lactarius	440	0	0	15	413	0	0	0	0	0	0	0	0	0	0	7	0	3	2
Streptococcus mutans	k__Bacteria, p__Firmicutes, c__Bacilli, o__Lactobacillales, f__Streptococcaceae, g__Streptococcus, s__mutans	306	0	41	27	0	20	206	0	0	0	0	0	0	0	0	0	0	12	0
Streptococcus parasanguinis	k__Bacteria, p__Firmicutes, c__Bacilli, o__Lactobacillales, f__Streptococcaceae, g__Streptococcus, s__parasanguinis	156	2	0	0	0	6	0	0	0	0	0	0	147	0	0	1	0	0	0
Streptococcus parasanguinis_II	k__Bacteria, p__Firmicutes, c__Bacilli, o__Lactobacillales, f__Streptococcaceae, g__Streptococcus, s__parasanguinis_II	10499	1564	1691	692	10	675	4	0	0	0	0	0	0	0	0	3	80	5529	251
Streptococcus peroris	k__Bacteria, p__Firmicutes, c__Bacilli, o__Lactobacillales, f__Streptococcaceae, g__Streptococcus, s__peroris	152	22	49	12	4	0	0	0	0	0	0	0	0	0	0	0	2	29	34
Streptococcus rubneri	k__Bacteria, p__Firmicutes, c__Bacilli, o__Lactobacillales, f__Streptococcaceae, g__Streptococcus, s__rubneri	199	0	0	0	0	0	0	0	3	4	186	0	3	0	3	0	0	0	0
Streptococcus sanguinis	k__Bacteria, p__Firmicutes, c__Bacilli, o__Lactobacillales, f__Streptococcaceae, g__Streptococcus, s__sanguinis	1088	28	22	190	290	0	403	0	0	0	0	0	0	0	0	12	13	90	40
Streptococcus sinensis	k__Bacteria, p__Firmicutes, c__Bacilli, o__Lactobacillales, f__Streptococcaceae, g__Streptococcus, s__sinensis	11896	37	27	0	0	602	0	168	331	1000	207	871	7050	1545	45	0	0	13	0
Streptococcus sobrinus	k__Bacteria, p__Firmicutes, c__Bacilli, o__Lactobacillales, f__Streptococcaceae, g__Streptococcus, s__sobrinus	169	0	169	0	0	0	0	0	0	0	0	0	0	0	0	0	0	0	0
Streptococcus sp._oral_taxon_056	k__Bacteria, p__Firmicutes, c__Bacilli, o__Lactobacillales, f__Streptococcaceae, g__Streptococcus, s__sp._oral_taxon_056	201	7	110	10	21	0	0	0	0	0	0	0	0	0	0	1	0	0	52
Streptococcus sp._oral_taxon_057	k__Bacteria, p__Firmicutes, c__Bacilli, o__Lactobacillales, f__Streptococcaceae, g__Streptococcus, s__sp._oral_taxon_057	252	0	10	161	0	0	0	0	0	0	0	0	0	0	0	0	81	0	0
Streptococcus sp._oral_taxon_058	k__Bacteria, p__Firmicutes, c__Bacilli, o__Lactobacillales, f__Streptococcaceae, g__Streptococcus, s__sp._oral_taxon_058	18266	1614	876	1847	840	509	6099	0	0	0	0	0	0	0	0	32	46	49	6354
Streptococcus sp._oral_taxon_066	k__Bacteria, p__Firmicutes, c__Bacilli, o__Lactobacillales, f__Streptococcaceae, g__Streptococcus, s__sp._oral_taxon_066	1671	189	167	186	262	9	200	0	0	0	0	0	0	0	0	0	287	183	188
Streptococcus sp._oral_taxon_074	k__Bacteria, p__Firmicutes, c__Bacilli, o__Lactobacillales, f__Streptococcaceae, g__Streptococcus, s__sp._oral_taxon_074	2994	3	86	1210	494	0	10	0	0	0	0	0	0	0	0	16	445	0	730
Streptococcus vestibularis	k__Bacteria, p__Firmicutes, c__Bacilli, o__Lactobacillales, f__Streptococcaceae, g__Streptococcus, s__vestibularis	5960	1476	1771	413	842	842	30	0	0	0	0	0	0	0	0	0	309	233	44
Catonella morbi	k__Bacteria, p__Firmicutes, c__Clostridia, o__Clostridiales, f__Lachnospiraceae_[XIV], g__Catonella, s__morbi	19	0	0	0	0	0	0	0	0	0	0	0	0	0	0	19	0	0	0
Lachnoanaerobaculum orale	k__Bacteria, p__Firmicutes, c__Clostridia, o__Clostridiales, f__Lachnospiraceae_[XIV], g__Lachnoanaerobaculum, s__orale	90	79	3	8	0	0	0	0	0	0	0	0	0	0	0	0	0	0	0
Lachnoanaerobaculum saburreum	k__Bacteria, p__Firmicutes, c__Clostridia, o__Clostridiales, f__Lachnospiraceae_[XIV], g__Lachnoanaerobaculum, s__saburreum	6	0	2	2	0	0	0	0	0	0	0	0	0	0	0	0	0	0	2
Lachnoanaerobaculum umeaense	k__Bacteria, p__Firmicutes, c__Clostridia, o__Clostridiales, f__Lachnospiraceae_[XIV], g__Lachnoanaerobaculum, s__umeaense	107	53	0	0	15	0	0	0	0	0	10	13	0	8	1	4	3	0	0
Lachnospiraceae_[G-2] sp._oral_taxon_096	k__Bacteria, p__Firmicutes, c__Clostridia, o__Clostridiales, f__Lachnospiraceae_[XIV], g__Lachnospiraceae_[G-2], s__sp._oral_taxon_096	15	0	0	0	0	0	0	0	0	0	0	0	0	2	0	0	13	0	0
Lachnospiraceae_[G-3] sp._oral_taxon_100	k__Bacteria, p__Firmicutes, c__Clostridia, o__Clostridiales, f__Lachnospiraceae_[XIV], g__Lachnospiraceae_[G-3], s__sp._oral_taxon_100	10	0	0	0	2	0	0	0	0	0	6	0	0	2	0	0	0	0	0
Oribacterium asaccharolyticum	k__Bacteria, p__Firmicutes, c__Clostridia, o__Clostridiales, f__Lachnospiraceae_[XIV], g__Oribacterium, s__asaccharolyticum	27	15	4	6	2	0	0	0	0	0	0	0	0	0	0	0	0	0	0
Oribacterium parvum	k__Bacteria, p__Firmicutes, c__Clostridia, o__Clostridiales, f__Lachnospiraceae_[XIV], g__Oribacterium, s__parvum	78	0	0	25	4	0	0	0	0	0	45	0	0	4	0	0	0	0	0
Oribacterium sinus	k__Bacteria, p__Firmicutes, c__Clostridia, o__Clostridiales, f__Lachnospiraceae_[XIV], g__Oribacterium, s__sinus	448	80	0	25	45	0	0	0	0	0	8	92	0	21	0	1	0	0	176
Oribacterium sp._oral_taxon_078	k__Bacteria, p__Firmicutes, c__Clostridia, o__Clostridiales, f__Lachnospiraceae_[XIV], g__Oribacterium, s__sp._oral_taxon_078	4	0	2	2	0	0	0	0	0	0	0	0	0	0	0	0	0	0	0
Stomatobaculum longum	k__Bacteria, p__Firmicutes, c__Clostridia, o__Clostridiales, f__Lachnospiraceae_[XIV], g__Stomatobaculum, s__longum	135	115	2	2	0	0	0	0	0	0	0	0	0	0	0	0	16	0	0
Stomatobaculum sp._oral_taxon_097	k__Bacteria, p__Firmicutes, c__Clostridia, o__Clostridiales, f__Lachnospiraceae_[XIV], g__Stomatobaculum, s__sp._oral_taxon_097	219	0	0	23	21	0	0	0	0	0	64	43	0	50	0	0	8	0	10
Parvimonas micra	k__Bacteria, p__Firmicutes, c__Clostridia, o__Clostridiales, f__Peptoniphilaceae, g__Parvimonas, s__micra	52	0	0	26	2	2	2	0	0	1	0	0	0	4	1	0	7	7	0
Parvimonas sp._oral_taxon_110	k__Bacteria, p__Firmicutes, c__Clostridia, o__Clostridiales, f__Peptoniphilaceae, g__Parvimonas, s__sp._oral_taxon_110	127	0	107	0	0	0	0	0	0	0	0	0	0	0	0	0	2	18	0
Peptoniphilaceae_[G-1] sp._oral_taxon_113	k__Bacteria, p__Firmicutes, c__Clostridia, o__Clostridiales, f__Peptoniphilaceae, g__Peptoniphilaceae_[G-1], s__sp._oral_taxon_113	7	0	7	0	0	0	0	0	0	0	0	0	0	0	0	0	0	0	0
Filifactor alocis	k__Bacteria, p__Firmicutes, c__Clostridia, o__Clostridiales, f__Peptostreptococcaceae_[XI], g__Filifactor, s__alocis	11	0	0	0	0	0	0	0	0	10	0	0	0	0	1	0	0	0	0
Mogibacterium timidum	k__Bacteria, p__Firmicutes, c__Clostridia, o__Clostridiales, f__Peptostreptococcaceae_[XI], g__Mogibacterium, s__timidum	15	0	15	0	0	0	0	0	0	0	0	0	0	0	0	0	0	0	0
Mogibacterium vescum	k__Bacteria, p__Firmicutes, c__Clostridia, o__Clostridiales, f__Peptostreptococcaceae_[XI], g__Mogibacterium, s__vescum	8	0	5	0	3	0	0	0	0	0	0	0	0	0	0	0	0	0	0
Peptostreptococcaceae_[XI][G-1] [Eubacterium]_infirmum	k__Bacteria, p__Firmicutes, c__Clostridia, o__Clostridiales, f__Peptostreptococcaceae_[XI], g__Peptostreptococcaceae_[XI][G-1], s__[Eubacterium]_infirmum	15	0	0	0	0	0	0	0	0	0	0	0	0	15	0	0	0	0	0
Peptostreptococcaceae_[XI][G-1] [Eubacterium]_sulci	k__Bacteria, p__Firmicutes, c__Clostridia, o__Clostridiales, f__Peptostreptococcaceae_[XI], g__Peptostreptococcaceae_[XI][G-1], s__[Eubacterium]_sulci	12	0	0	0	10	0	0	0	0	0	0	0	0	2	0	0	0	0	0
Peptostreptococcaceae_[XI][G-4] sp._oral_taxon_369	k__Bacteria, p__Firmicutes, c__Clostridia, o__Clostridiales, f__Peptostreptococcaceae_[XI], g__Peptostreptococcaceae_[XI][G-4], s__sp._oral_taxon_369	6	0	6	0	0	0	0	0	0	0	0	0	0	0	0	0	0	0	0
Peptostreptococcaceae_[XI][G-6] [Eubacterium]_minutum	k__Bacteria, p__Firmicutes, c__Clostridia, o__Clostridiales, f__Peptostreptococcaceae_[XI], g__Peptostreptococcaceae_[XI][G-6], s__[Eubacterium]_minutum	2	0	2	0	0	0	0	0	0	0	0	0	0	0	0	0	0	0	0
Peptostreptococcaceae_[XI][G-6] [Eubacterium]_nodatum	k__Bacteria, p__Firmicutes, c__Clostridia, o__Clostridiales, f__Peptostreptococcaceae_[XI], g__Peptostreptococcaceae_[XI][G-6], s__[Eubacterium]_nodatum	10	0	3	0	0	0	0	0	0	0	0	0	0	7	0	0	0	0	0
Peptostreptococcaceae_[XI][G-7] [Eubacterium]_yurii_subsps._yurii_&_margaretiae	k__Bacteria, p__Firmicutes, c__Clostridia, o__Clostridiales, f__Peptostreptococcaceae_[XI], g__Peptostreptococcaceae_[XI][G-7], s__[Eubacterium]_yurii_subsps._yurii_&_margaretiae	2	0	0	0	0	0	0	0	0	0	0	0	0	2	0	0	0	0	0
Peptostreptococcaceae_[XI][G-9] [Eubacterium]_brachy	k__Bacteria, p__Firmicutes, c__Clostridia, o__Clostridiales, f__Peptostreptococcaceae_[XI], g__Peptostreptococcaceae_[XI][G-9], s__[Eubacterium]_brachy	27	6	0	0	0	0	0	0	0	0	3	0	0	9	0	0	0	9	0
Peptostreptococcus anaerobius	k__Bacteria, p__Firmicutes, c__Clostridia, o__Clostridiales, f__Peptostreptococcaceae_[XI], g__Peptostreptococcus, s__anaerobius	2	2	0	0	0	0	0	0	0	0	0	0	0	0	0	0	0	0	0
Peptostreptococcus stomatis	k__Bacteria, p__Firmicutes, c__Clostridia, o__Clostridiales, f__Peptostreptococcaceae_[XI], g__Peptostreptococcus, s__stomatis	154	0	17	2	89	0	0	0	0	0	13	0	0	21	0	0	0	0	12
Ruminococcaceae_[G-1] sp._oral_taxon_075	k__Bacteria, p__Firmicutes, c__Clostridia, o__Clostridiales, f__Ruminococcaceae, g__Ruminococcaceae_[G-1], s__sp._oral_taxon_075	41	0	25	0	0	0	0	0	0	0	11	0	0	5	0	0	0	0	0
Ruminococcaceae_[G-2] sp._oral_taxon_085	k__Bacteria, p__Firmicutes, c__Clostridia, o__Clostridiales, f__Ruminococcaceae, g__Ruminococcaceae_[G-2], s__sp._oral_taxon_085	2	0	0	0	0	0	0	0	0	0	0	0	0	0	0	0	0	0	2
Bulleidia extructa	k__Bacteria, p__Firmicutes, c__Erysipelotrichia, o__Erysipelotrichales, f__Erysipelotrichaceae, g__Bulleidia, s__extructa	52	0	52	0	0	0	0	0	0	0	0	0	0	0	0	0	0	0	0
Eggerthia catenaformis	k__Bacteria, p__Firmicutes, c__Erysipelotrichia, o__Erysipelotrichales, f__Erysipelotrichaceae, g__Eggerthia, s__catenaformis	2	2	0	0	0	0	0	0	0	0	0	0	0	0	0	0	0	0	0
Solobacterium moorei	k__Bacteria, p__Firmicutes, c__Erysipelotrichia, o__Erysipelotrichales, f__Erysipelotrichaceae, g__Solobacterium, s__moorei	351	20	121	101	89	0	0	0	0	0	9	0	0	4	0	0	0	0	7
Centipeda periodontii	k__Bacteria, p__Firmicutes, c__Negativicutes, o__Selenomonadales, f__Veillonellaceae, g__Centipeda, s__periodontii	2	0	0	0	2	0	0	0	0	0	0	0	0	0	0	0	0	0	0
Dialister invisus	k__Bacteria, p__Firmicutes, c__Negativicutes, o__Selenomonadales, f__Veillonellaceae, g__Dialister, s__invisus	194	0	159	6	0	10	0	0	0	0	14	0	0	0	0	0	5	0	0
Dialister pneumosintes	k__Bacteria, p__Firmicutes, c__Negativicutes, o__Selenomonadales, f__Veillonellaceae, g__Dialister, s__pneumosintes	7	0	7	0	0	0	0	0	0	0	0	0	0	0	0	0	0	0	0
Megasphaera micronuciformis	k__Bacteria, p__Firmicutes, c__Negativicutes, o__Selenomonadales, f__Veillonellaceae, g__Megasphaera, s__micronuciformis	30	2	0	0	0	0	0	0	0	4	0	0	0	24	0	0	0	0	0
Selenomonas artemidis	k__Bacteria, p__Firmicutes, c__Negativicutes, o__Selenomonadales, f__Veillonellaceae, g__Selenomonas, s__artemidis	45	6	26	0	0	0	0	0	0	0	4	0	0	0	0	0	0	0	9
Selenomonas flueggei	k__Bacteria, p__Firmicutes, c__Negativicutes, o__Selenomonadales, f__Veillonellaceae, g__Selenomonas, s__flueggei	10	0	6	0	0	0	2	0	0	2	0	0	0	0	0	0	0	0	0
Selenomonas infelix	k__Bacteria, p__Firmicutes, c__Negativicutes, o__Selenomonadales, f__Veillonellaceae, g__Selenomonas, s__infelix	7	0	0	0	0	0	0	0	0	0	7	0	0	0	0	0	0	0	0
Selenomonas noxia	k__Bacteria, p__Firmicutes, c__Negativicutes, o__Selenomonadales, f__Veillonellaceae, g__Selenomonas, s__noxia	297	96	94	100	0	0	2	0	0	0	4	0	0	0	0	0	0	0	1
Selenomonas sp._oral_taxon_126	k__Bacteria, p__Firmicutes, c__Negativicutes, o__Selenomonadales, f__Veillonellaceae, g__Selenomonas, s__sp._oral_taxon_126	39	0	34	0	0	0	0	0	0	0	2	0	0	3	0	0	0	0	0
Selenomonas sp._oral_taxon_134	k__Bacteria, p__Firmicutes, c__Negativicutes, o__Selenomonadales, f__Veillonellaceae, g__Selenomonas, s__sp._oral_taxon_134	25	0	25	0	0	0	0	0	0	0	0	0	0	0	0	0	0	0	0
Selenomonas sp._oral_taxon_136	k__Bacteria, p__Firmicutes, c__Negativicutes, o__Selenomonadales, f__Veillonellaceae, g__Selenomonas, s__sp._oral_taxon_136	100	20	39	28	7	0	4	0	0	0	2	0	0	0	0	0	0	0	0
Selenomonas sp._oral_taxon_137	k__Bacteria, p__Firmicutes, c__Negativicutes, o__Selenomonadales, f__Veillonellaceae, g__Selenomonas, s__sp._oral_taxon_137	34	0	0	34	0	0	0	0	0	0	0	0	0	0	0	0	0	0	0
Selenomonas sp._oral_taxon_138	k__Bacteria, p__Firmicutes, c__Negativicutes, o__Selenomonadales, f__Veillonellaceae, g__Selenomonas, s__sp._oral_taxon_138	6	0	0	2	0	0	0	0	0	0	4	0	0	0	0	0	0	0	0
Selenomonas sp._oral_taxon_479	k__Bacteria, p__Firmicutes, c__Negativicutes, o__Selenomonadales, f__Veillonellaceae, g__Selenomonas, s__sp._oral_taxon_479	6	0	2	0	2	0	0	0	0	0	2	0	0	0	0	0	0	0	0
Selenomonas sputigena	k__Bacteria, p__Firmicutes, c__Negativicutes, o__Selenomonadales, f__Veillonellaceae, g__Selenomonas, s__sputigena	548	0	233	61	0	246	2	0	0	0	0	0	0	0	0	0	6	0	0
Veillonella atypica	k__Bacteria, p__Firmicutes, c__Negativicutes, o__Selenomonadales, f__Veillonellaceae, g__Veillonella, s__atypica	2105	29	836	439	3	14	2	6	0	586	2	7	105	9	23	0	1	8	35
Veillonella dispar	k__Bacteria, p__Firmicutes, c__Negativicutes, o__Selenomonadales, f__Veillonellaceae, g__Veillonella, s__dispar	6003	80	1150	1443	620	1	57	100	58	1591	72	548	46	17	38	4	1	166	11
Veillonella parvula	k__Bacteria, p__Firmicutes, c__Negativicutes, o__Selenomonadales, f__Veillonellaceae, g__Veillonella, s__parvula	2241	31	1196	197	399	0	45	0	0	0	85	38	0	26	0	3	1	147	73
Veillonella rogosae	k__Bacteria, p__Firmicutes, c__Negativicutes, o__Selenomonadales, f__Veillonellaceae, g__Veillonella, s__rogosae	691	0	4	96	429	0	5	0	0	0	18	54	0	9	0	0	0	0	76
Veillonella sp._oral_taxon_780	k__Bacteria, p__Firmicutes, c__Negativicutes, o__Selenomonadales, f__Veillonellaceae, g__Veillonella, s__sp._oral_taxon_780	106	0	5	0	0	0	0	0	0	0	3	0	0	98	0	0	0	0	0
Veillonella sp._oral_taxon_917	k__Bacteria, p__Firmicutes, c__Negativicutes, o__Selenomonadales, f__Veillonellaceae, g__Veillonella, s__sp._oral_taxon_917	78	0	78	0	0	0	0	0	0	0	0	0	0	0	0	0	0	0	0
Veillonellaceae_[G-1] sp._oral_taxon_129	k__Bacteria, p__Firmicutes, c__Negativicutes, o__Selenomonadales, f__Veillonellaceae, g__Veillonellaceae_[G-1], s__sp._oral_taxon_129	2	0	2	0	0	0	0	0	0	0	0	0	0	0	0	0	0	0	0
Veillonellaceae_[G-1] sp._oral_taxon_132	k__Bacteria, p__Firmicutes, c__Negativicutes, o__Selenomonadales, f__Veillonellaceae, g__Veillonellaceae_[G-1], s__sp._oral_taxon_132	2	0	2	0	0	0	0	0	0	0	0	0	0	0	0	0	0	0	0
Veillonellaceae_[G-1] sp._oral_taxon_155	k__Bacteria, p__Firmicutes, c__Negativicutes, o__Selenomonadales, f__Veillonellaceae, g__Veillonellaceae_[G-1], s__sp._oral_taxon_155	4	0	4	0	0	0	0	0	0	0	0	0	0	0	0	0	0	0	0
Fusobacterium gastrosuis	k__Bacteria, p__Fusobacteria, c__Fusobacteriia, o__Fusobacteriales, f__Fusobacteriaceae, g__Fusobacterium, s__gastrosuis	2	0	0	0	0	0	0	0	0	0	0	0	0	2	0	0	0	0	0
Fusobacterium naviforme	k__Bacteria, p__Fusobacteria, c__Fusobacteriia, o__Fusobacteriales, f__Fusobacteriaceae, g__Fusobacterium, s__naviforme	2	0	0	0	0	0	2	0	0	0	0	0	0	0	0	0	0	0	0
Fusobacterium nucleatum_subsp._animalis	k__Bacteria, p__Fusobacteria, c__Fusobacteriia, o__Fusobacteriales, f__Fusobacteriaceae, g__Fusobacterium, s__nucleatum_subsp._animalis	75	4	6	20	4	0	0	0	10	0	31	0	0	0	0	0	0	0	0
Fusobacterium nucleatum_subsp._polymorphum	k__Bacteria, p__Fusobacteria, c__Fusobacteriia, o__Fusobacteriales, f__Fusobacteriaceae, g__Fusobacterium, s__nucleatum_subsp._polymorphum	213	0	0	55	36	0	14	0	0	0	97	0	0	9	0	0	0	0	2
Fusobacterium nucleatum_subsp._vincentii	k__Bacteria, p__Fusobacteria, c__Fusobacteriia, o__Fusobacteriales, f__Fusobacteriaceae, g__Fusobacterium, s__nucleatum_subsp._vincentii	163	8	29	32	0	0	0	0	3	73	10	0	0	0	0	0	0	8	0
Fusobacterium periodonticum	k__Bacteria, p__Fusobacteria, c__Fusobacteriia, o__Fusobacteriales, f__Fusobacteriaceae, g__Fusobacterium, s__periodonticum	911	16	0	0	168	0	0	0	0	0	432	59	0	24	0	0	0	0	212
Fusobacterium sp._HOT_204	k__Bacteria, p__Fusobacteria, c__Fusobacteriia, o__Fusobacteriales, f__Fusobacteriaceae, g__Fusobacterium, s__sp._HOT_204	21	5	0	0	10	0	0	0	0	0	6	0	0	0	0	0	0	0	0
Fusobacterium sp._oral_taxon_203	k__Bacteria, p__Fusobacteria, c__Fusobacteriia, o__Fusobacteriales, f__Fusobacteriaceae, g__Fusobacterium, s__sp._oral_taxon_203	55	0	0	0	11	0	0	0	0	3	35	0	0	6	0	0	0	0	0
Fusobacterium sp._oral_taxon_370	k__Bacteria, p__Fusobacteria, c__Fusobacteriia, o__Fusobacteriales, f__Fusobacteriaceae, g__Fusobacterium, s__sp._oral_taxon_370	3	0	0	0	0	0	0	0	0	0	3	0	0	0	0	0	0	0	0
Leptotrichia buccalis	k__Bacteria, p__Fusobacteria, c__Fusobacteriia, o__Fusobacteriales, f__Leptotrichiaceae, g__Leptotrichia, s__buccalis	5	0	0	5	0	0	0	0	0	0	0	0	0	0	0	0	0	0	0
Leptotrichia goodfellowii	k__Bacteria, p__Fusobacteria, c__Fusobacteriia, o__Fusobacteriales, f__Leptotrichiaceae, g__Leptotrichia, s__goodfellowii	5	2	0	0	0	0	0	0	0	0	3	0	0	0	0	0	0	0	0
Leptotrichia hofstadii	k__Bacteria, p__Fusobacteria, c__Fusobacteriia, o__Fusobacteriales, f__Leptotrichiaceae, g__Leptotrichia, s__hofstadii	30	20	0	0	0	0	0	0	0	0	10	0	0	0	0	0	0	0	0
Leptotrichia hongkongensis	k__Bacteria, p__Fusobacteria, c__Fusobacteriia, o__Fusobacteriales, f__Leptotrichiaceae, g__Leptotrichia, s__hongkongensis	17	17	0	0	0	0	0	0	0	0	0	0	0	0	0	0	0	0	0
Leptotrichia sp._oral_taxon_212	k__Bacteria, p__Fusobacteria, c__Fusobacteriia, o__Fusobacteriales, f__Leptotrichiaceae, g__Leptotrichia, s__sp._oral_taxon_212	269	2	0	0	0	0	0	0	0	0	0	0	0	0	0	0	0	0	267
Leptotrichia sp._oral_taxon_215	k__Bacteria, p__Fusobacteria, c__Fusobacteriia, o__Fusobacteriales, f__Leptotrichiaceae, g__Leptotrichia, s__sp._oral_taxon_215	564	305	0	26	199	0	0	0	0	0	0	2	0	0	0	0	0	0	32
Leptotrichia sp._oral_taxon_219	k__Bacteria, p__Fusobacteria, c__Fusobacteriia, o__Fusobacteriales, f__Leptotrichiaceae, g__Leptotrichia, s__sp._oral_taxon_219	21	18	0	0	0	0	0	0	0	0	0	0	0	0	0	0	0	0	3
Leptotrichia sp._oral_taxon_221	k__Bacteria, p__Fusobacteria, c__Fusobacteriia, o__Fusobacteriales, f__Leptotrichiaceae, g__Leptotrichia, s__sp._oral_taxon_221	35	35	0	0	0	0	0	0	0	0	0	0	0	0	0	0	0	0	0
Leptotrichia sp._oral_taxon_392	k__Bacteria, p__Fusobacteria, c__Fusobacteriia, o__Fusobacteriales, f__Leptotrichiaceae, g__Leptotrichia, s__sp._oral_taxon_392	104	102	0	2	0	0	0	0	0	0	0	0	0	0	0	0	0	0	0
Leptotrichia wadei	k__Bacteria, p__Fusobacteria, c__Fusobacteriia, o__Fusobacteriales, f__Leptotrichiaceae, g__Leptotrichia, s__wadei	16	16	0	0	0	0	0	0	0	0	0	0	0	0	0	0	0	0	0
Leptotrichia, s_trevisanii	k__Bacteria, p__Fusobacteria, c__Fusobacteriia, o__Fusobacteriales, f__Leptotrichiaceae, g__Leptotrichia, s_trevisanii	206	0	0	0	206	0	0	0	0	0	0	0	0	0	0	0	0	0	0
Lautropia mirabilis	k__Bacteria, p__Proteobacteria, c__Betaproteobacteria, o__Burkholderiales, f__Burkholderiaceae, g__Lautropia, s__mirabilis	404	0	0	12	188	0	53	0	0	0	67	43	0	0	0	25	6	0	10
Ottowia sp._oral_taxon_894	k__Bacteria, p__Proteobacteria, c__Betaproteobacteria, o__Burkholderiales, f__Comamonadaceae, g__Ottowia, s__sp._oral_taxon_894	59	57	0	0	0	0	0	0	0	0	0	0	0	0	0	2	0	0	0
Eikenella corrodens	k__Bacteria, p__Proteobacteria, c__Betaproteobacteria, o__Neisseriales, f__Neisseriaceae, g__Eikenella, s__corrodens	103	0	0	4	70	6	0	0	0	0	15	4	0	0	0	2	2	0	0
Kingella denitrificans	k__Bacteria, p__Proteobacteria, c__Betaproteobacteria, o__Neisseriales, f__Neisseriaceae, g__Kingella, s__denitrificans	50	50	0	0	0	0	0	0	0	0	0	0	0	0	0	0	0	0	0
Kingella oralis	k__Bacteria, p__Proteobacteria, c__Betaproteobacteria, o__Neisseriales, f__Neisseriaceae, g__Kingella, s__oralis	121	0	0	62	2	8	34	0	0	0	7	0	0	0	0	5	0	3	0
Neisseria bacilliformis	k__Bacteria, p__Proteobacteria, c__Betaproteobacteria, o__Neisseriales, f__Neisseriaceae, g__Neisseria, s__bacilliformis	68	4	0	16	0	0	42	0	0	0	0	0	0	0	0	0	2	4	0
Neisseria elongata	k__Bacteria, p__Proteobacteria, c__Betaproteobacteria, o__Neisseriales, f__Neisseriaceae, g__Neisseria, s__elongata	1505	1331	0	25	137	0	0	0	0	0	8	0	0	2	0	0	0	2	0
Neisseria flava	k__Bacteria, p__Proteobacteria, c__Betaproteobacteria, o__Neisseriales, f__Neisseriaceae, g__Neisseria, s__flava	271	0	0	0	0	0	0	0	0	0	58	69	0	2	0	33	43	0	66
Neisseria flavescens	k__Bacteria, p__Proteobacteria, c__Betaproteobacteria, o__Neisseriales, f__Neisseriaceae, g__Neisseria, s__flavescens	1405	92	7	89	299	0	475	0	0	14	38	172	0	22	0	37	0	0	160
Neisseria oralis	k__Bacteria, p__Proteobacteria, c__Betaproteobacteria, o__Neisseriales, f__Neisseriaceae, g__Neisseria, s__oralis	37	2	0	0	8	0	0	0	0	0	2	0	0	25	0	0	0	0	0
Neisseria perflava	k__Bacteria, p__Proteobacteria, c__Betaproteobacteria, o__Neisseriales, f__Neisseriaceae, g__Neisseria, s__perflava	5914	0	0	0	0	0	0	2289	4	63	1018	1240	0	1297	3	0	0	0	0
Neisseria shayeganii	k__Bacteria, p__Proteobacteria, c__Betaproteobacteria, o__Neisseriales, f__Neisseriaceae, g__Neisseria, s__shayeganii	104	0	0	0	0	0	92	0	0	0	0	0	0	0	0	0	0	0	12
Neisseria subflava	k__Bacteria, p__Proteobacteria, c__Betaproteobacteria, o__Neisseriales, f__Neisseriaceae, g__Neisseria, s__subflava	54	0	0	0	50	0	0	0	0	0	2	0	0	0	0	2	0	0	0
Desulfobulbus sp._oral_taxon_041	k__Bacteria, p__Proteobacteria, c__Deltaproteobacteria, o__Desulfobacterales, f__Desulfobulbaceae, g__Desulfobulbus, s__sp._oral_taxon_041	6	0	6	0	0	0	0	0	0	0	0	0	0	0	0	0	0	0	0
Campylobacter concisus	k__Bacteria, p__Proteobacteria, c__Epsilonproteobacteria, o__Campylobacterales, f__Campylobacteraceae, g__Campylobacter, s__concisus	577	238	0	75	0	8	0	0	0	0	0	0	0	0	0	0	0	0	256
Campylobacter curvus	k__Bacteria, p__Proteobacteria, c__Epsilonproteobacteria, o__Campylobacterales, f__Campylobacteraceae, g__Campylobacter, s__curvus	2	2	0	0	0	0	0	0	0	0	0	0	0	0	0	0	0	0	0
Campylobacter gracilis	k__Bacteria, p__Proteobacteria, c__Epsilonproteobacteria, o__Campylobacterales, f__Campylobacteraceae, g__Campylobacter, s__gracilis	171	20	0	110	0	9	2	0	0	2	21	2	0	5	0	0	0	0	0
Campylobacter rectus	k__Bacteria, p__Proteobacteria, c__Epsilonproteobacteria, o__Campylobacterales, f__Campylobacteraceae, g__Campylobacter, s__rectus	59	0	0	10	0	0	2	0	0	0	28	0	0	0	0	11	8	0	0
Campylobacter sp._oral_taxon_044	k__Bacteria, p__Proteobacteria, c__Epsilonproteobacteria, o__Campylobacterales, f__Campylobacteraceae, g__Campylobacter, s__sp._oral_taxon_044	53	0	0	0	0	0	0	0	0	0	48	0	0	5	0	0	0	0	0
Cardiobacterium hominis	k__Bacteria, p__Proteobacteria, c__Gammaproteobacteria, o__Cardiobacteriales, f__Cardiobacteriaceae, g__Cardiobacterium, s__hominis	1502	225	0	145	597	8	455	0	0	0	50	0	0	3	0	2	0	4	13
Cardiobacterium valvarum	k__Bacteria, p__Proteobacteria, c__Gammaproteobacteria, o__Cardiobacteriales, f__Cardiobacteriaceae, g__Cardiobacterium, s__valvarum	299	291	2	0	2	0	0	0	0	0	4	0	0	0	0	0	0	0	0
Escherichia fergusonii	k__Bacteria, p__Proteobacteria, c__Gammaproteobacteria, o__Enterobacterales, f__Enterobacteriaceae, g__Escherichia, s__fergusonii	2	0	0	0	0	0	0	0	2	0	0	0	0	0	0	0	0	0	0
Aggregatibacter aphrophilus	k__Bacteria, p__Proteobacteria, c__Gammaproteobacteria, o__Pasteurellales, f__Pasteurellaceae, g__Aggregatibacter, s__aphrophilus	88	0	0	0	0	0	0	86	0	0	0	0	0	2	0	0	0	0	0
Aggregatibacter paraphrophilus	k__Bacteria, p__Proteobacteria, c__Gammaproteobacteria, o__Pasteurellales, f__Pasteurellaceae, g__Aggregatibacter, s__paraphrophilus	211	0	0	0	0	0	0	0	0	0	0	0	0	211	0	0	0	0	0
Aggregatibacter sp._oral_taxon_458	k__Bacteria, p__Proteobacteria, c__Gammaproteobacteria, o__Pasteurellales, f__Pasteurellaceae, g__Aggregatibacter, s__sp._oral_taxon_458	705	0	9	0	2	0	0	109	14	0	304	0	0	264	1	0	0	0	2
Aggregatibacter sp._oral_taxon_512	k__Bacteria, p__Proteobacteria, c__Gammaproteobacteria, o__Pasteurellales, f__Pasteurellaceae, g__Aggregatibacter, s__sp._oral_taxon_512	146	0	0	0	4	0	0	0	0	0	71	5	0	66	0	0	0	0	0
Aggregatibacter sp._oral_taxon_513	k__Bacteria, p__Proteobacteria, c__Gammaproteobacteria, o__Pasteurellales, f__Pasteurellaceae, g__Aggregatibacter, s__sp._oral_taxon_513	644	33	0	0	0	0	0	0	0	0	69	4	0	471	1	0	66	0	0
Aggregatibacter sp._oral_taxon_898	k__Bacteria, p__Proteobacteria, c__Gammaproteobacteria, o__Pasteurellales, f__Pasteurellaceae, g__Aggregatibacter, s__sp._oral_taxon_898	11	0	0	0	2	0	0	0	0	0	3	0	0	6	0	0	0	0	0
Aggregatibacter sp._oral_taxon_949	k__Bacteria, p__Proteobacteria, c__Gammaproteobacteria, o__Pasteurellales, f__Pasteurellaceae, g__Aggregatibacter, s__sp._oral_taxon_949	15	0	0	0	0	0	0	0	0	0	15	0	0	0	0	0	0	0	0
Haemophilus haemolyticus	k__Bacteria, p__Proteobacteria, c__Gammaproteobacteria, o__Pasteurellales, f__Pasteurellaceae, g__Haemophilus, s__haemolyticus	117	0	0	0	0	0	0	94	0	0	0	0	0	23	0	0	0	0	0
Haemophilus parainfluenzae	k__Bacteria, p__Proteobacteria, c__Gammaproteobacteria, o__Pasteurellales, f__Pasteurellaceae, g__Haemophilus, s__parainfluenzae	25219	37	547	2374	5325	0	6405	2	0	105	1483	2363	0	34	2040	2143	1236	68	1057
Haemophilus paraphrohaemolyticus	k__Bacteria, p__Proteobacteria, c__Gammaproteobacteria, o__Pasteurellales, f__Pasteurellaceae, g__Haemophilus, s__paraphrohaemolyticus	1058	0	0	0	0	0	1058	0	0	0	0	0	0	0	0	0	0	0	0
Haemophilus pittmaniae	k__Bacteria, p__Proteobacteria, c__Gammaproteobacteria, o__Pasteurellales, f__Pasteurellaceae, g__Haemophilus, s__pittmaniae	257	0	0	0	0	0	0	0	0	0	162	2	0	93	0	0	0	0	0
Haemophilus sp._oral_taxon_036	k__Bacteria, p__Proteobacteria, c__Gammaproteobacteria, o__Pasteurellales, f__Pasteurellaceae, g__Haemophilus, s__sp._oral_taxon_036	52	0	0	0	0	0	0	0	0	0	8	0	0	44	0	0	0	0	0
Haemophilus sputorum	k__Bacteria, p__Proteobacteria, c__Gammaproteobacteria, o__Pasteurellales, f__Pasteurellaceae, g__Haemophilus, s__sputorum	22	0	0	0	0	0	0	0	0	0	22	0	0	0	0	0	0	0	0
TM7_[G-1] sp._oral_taxon_346	k__Bacteria, p__Saccharibacteria_(TM7), c__TM7_[C-1], o__TM7_[O-1], f__TM7_[F-1], g__TM7_[G-1], s__sp._oral_taxon_346	224	7	76	21	4	97	0	0	0	0	19	0	0	0	0	0	0	0	0
TM7_[G-1] sp._oral_taxon_347	k__Bacteria, p__Saccharibacteria_(TM7), c__TM7_[C-1], o__TM7_[O-1], f__TM7_[F-1], g__TM7_[G-1], s__sp._oral_taxon_347	9	2	2	0	0	3	0	0	0	0	0	0	0	0	0	0	0	2	0
TM7_[G-1] sp._oral_taxon_348	k__Bacteria, p__Saccharibacteria_(TM7), c__TM7_[C-1], o__TM7_[O-1], f__TM7_[F-1], g__TM7_[G-1], s__sp._oral_taxon_348	11	0	5	0	0	0	0	0	0	0	0	0	0	0	0	0	0	0	6
TM7_[G-1] sp._oral_taxon_349	k__Bacteria, p__Saccharibacteria_(TM7), c__TM7_[C-1], o__TM7_[O-1], f__TM7_[F-1], g__TM7_[G-1], s__sp._oral_taxon_349	56	0	29	2	0	23	0	0	0	0	2	0	0	0	0	0	0	0	0
TM7_[G-1] sp._oral_taxon_352	k__Bacteria, p__Saccharibacteria_(TM7), c__TM7_[C-1], o__TM7_[O-1], f__TM7_[F-1], g__TM7_[G-1], s__sp._oral_taxon_352	640	99	6	16	8	0	0	0	0	0	2	0	0	0	0	0	451	0	58
TM7_[G-1] sp._oral_taxon_488	k__Bacteria, p__Saccharibacteria_(TM7), c__TM7_[C-1], o__TM7_[O-1], f__TM7_[F-1], g__TM7_[G-1], s__sp._oral_taxon_488	5	0	0	5	0	0	0	0	0	0	0	0	0	0	0	0	0	0	0
TM7_[G-1] sp._oral_taxon_952	k__Bacteria, p__Saccharibacteria_(TM7), c__TM7_[C-1], o__TM7_[O-1], f__TM7_[F-1], g__TM7_[G-1], s__sp._oral_taxon_952	159	0	122	0	0	0	0	0	0	0	3	0	0	0	0	0	21	0	13
TM7_[G-6] sp._oral_taxon_870	k__Bacteria, p__Saccharibacteria_(TM7), c__TM7_[C-1], o__TM7_[O-1], f__TM7_[F-1], g__TM7_[G-6], s__sp._oral_taxon_870	25	0	0	0	0	23	0	0	0	0	0	0	0	0	0	0	0	0	2
TM7_[G-5] sp._oral_taxon_356	k__Bacteria, p__Saccharibacteria_(TM7), c__TM7_[C-1], o__TM7_[O-1], f__TM7_[F-2], g__TM7_[G-5], s__sp._oral_taxon_356	2	0	0	0	0	0	0	0	0	0	2	0	0	0	0	0	0	0	0
Treponema socranskii	k__Bacteria, p__Spirochaetes, c__Spirochaetia, o__Spirochaetales, f__Spirochaetaceae, g__Treponema, s__socranskii	13	0	7	0	0	0	0	0	0	0	0	0	0	0	0	6	0	0	0
Fretibacterium fastidiosum	k__Bacteria, p__Synergistetes, c__Synergistia, o__Synergistales, f__Synergistaceae, g__Fretibacterium, s__fastidiosum	15	0	0	0	0	0	0	0	0	8	5	0	0	2	0	0	0	0	0
Fretibacterium sp._oral_taxon_359	k__Bacteria, p__Synergistetes, c__Synergistia, o__Synergistales, f__Synergistaceae, g__Fretibacterium, s__sp._oral_taxon_359	2	0	0	0	0	0	0	0	0	0	0	0	0	0	2	0	0	0	0
Fretibacterium sp._oral_taxon_360	k__Bacteria, p__Synergistetes, c__Synergistia, o__Synergistales, f__Synergistaceae, g__Fretibacterium, s__sp._oral_taxon_360	9	0	0	0	0	0	0	0	0	4	5	0	0	0	0	0	0	0	0
